# Supplementary material for: Freshwater Fish Siberian Dace Ingest Microplastics in the Remote Yenisei Tributary
Source: Toxics. 2022 Dec 30;11(1):38. doi: 10.3390/toxics11010038 (PMC9865856; doi:10.3390/toxics11010038)
Supplement: Supplementary file 1 [file toxics-11-00038-s001.zip]

Archive with 1 entries (1 files):
- toxics-2071226-supplementary.pdf
